# Supplementary material for: Analysis of Alkylresorcinol, Phytosterol, Carotenoid, and Vitamin E Contents in Korean Wheat Cultivars
Source: Foods. 2026 Mar 19;15(6):1075. doi: 10.3390/foods15061075 (PMC13024800; doi:10.3390/foods15061075)
Supplement: Supplementary file 1 [file foods-15-01075-s001.zip]

Archive with 1 entries (1 files):
- foods-4164195-supplementary.pdf
